# Supplementary material for: Pre-Pregnancy Weight and Symptoms of Attention Deficit Hyperactivity Disorder and Executive Functioning Behaviors in Preschool Children
Source: Int J Environ Res Public Health. 2019 Feb 25;16(4):667. doi: 10.3390/ijerph16040667 (PMC6406951; doi:10.3390/ijerph16040667)
Supplement: Supplementary file 1 [file ijerph-16-00667-s001.zip]

Archive with 2 entries (2 files):
- Supplementary Table S1.pdf
- Supplementary Table S2.pdf
